# Supplementary material for: Dumbbell versus cable lateral raises for lateral deltoid hypertrophy: an experimental study
Source: Front Physiol. 2025 Jul 7;16:1611468. doi: 10.3389/fphys.2025.1611468 (PMC12277279; doi:10.3389/fphys.2025.1611468)
Supplement: Supplementary file 3 [file DataSheet2.xlsx]

## Sheet: Ark1
Baseline sum	Postintervention sum	Baseline sum	Postintervention sum	Baseline sum	Postintervention sum	Baseline sum	Postintervention sum
Distal lateral deltoid cable group		Distal lateral deltoid dumbbell group		Proximal lateral deltoid cable group		Proximal lateral deltoid dumbbell group
22.45	22.7667	21.95	22.8667	19.1833	19.1667	16.7167	14.9333
27.1	27.4833	26.4833	25.9333	23.9167	23.0333	21.2833	21.5
20.8833	22.4833	22.5833	24.1333	16.25	18.0333	14.8333	15.0833
28.15	29.5833	25.8667	27.2	23.8167	24.6	26.45	29.2667
22.4333	23	22.6333	22.8167	17.1333	19.3333	17.5167	19.5167
25.0833	29.1	27.1833	27.9	30	29.6833	27.6667	30.9167
22.0333	22.9167	24.1667	23.7667	14.2667	14.7333	20.8333	20.9667
25.5167	25.6667	27.5167	27.3833	15.1333	13.7667	15.25	15.05
19.1833	20.7667	23.5333	25.8167	23.3	24.2667	26.8667	25.45
22.55	24.7167	22.45	24.2833	27.8833	27.25	26.0833	25.6167
17.7833	18.7833	16.85	16.8167	16.45	16.6167	18.35	18.75
24.3333	24.9	24.3333	26.1	21.25	21.7167	21.1833	23.0833
16.6167	17.65	17	18.0667	13.9833	12.3667	13.15	12.9833
20.0167	20.5833	20.85	21.6667	12.3667	13.6667	12.025	12.25
22.7167	22.8833	26.4167	26.2833	26.3833	26.85	25.5333	26.7167
13.8833	14.45	14.5167	15.2	12.9333	13.8333	12.4	13.7833
29.0667	28.35	22.0333	21.9	28.1	30.4833	31.5333	32.3333
16.7667	17.4833	16.7833	17.3667	15.3833	16.4667	16.7667	16.6167
12.6333	13.4	15.35	15.55	10.9667	13	12.0333	13.1
15.0667	15.6333	15.4	16.15	13.8167	14.4	14.0833	15.2
24.6667	25.65	23.7167	24.0667	22.6333	21.9	22.7333	23.95
22.4	23.5667	22.4667	23.7667	13.5333	14.0333	10.3	10.4167
21.0833	22.8167	20.05	21.4667	9.43333	10.6	9.6	10.75
23.2667	25.5	25.0167	27.65	17.6833	18.4833	18.1167	17.8667
